# Supplementary material for: Opinions on Ketogenic Diets Among Students and Academic Teachers at the University of Pécs, Hungary: A Cross-Sectional Survey
Source: Nutrients. 2025 Oct 22;17(21):3327. doi: 10.3390/nu17213327 (PMC12610887; doi:10.3390/nu17213327)
Supplement: Supplementary file 1 [file nutrients-17-03327-s001.zip]

Archive with 2 entries (2 files):
- Table S1. Ketogenic Diet Questionnaire.pdf
- Table S2. Nationality.pdf
